# Supplementary material for: Immunohistochemistry and real-time Polymerase Chain Reaction: importance in the diagnosis of intestinal tuberculosis in a Peruvian population
Source: BMC Gastroenterol. 2024 May 16;24:166. doi: 10.1186/s12876-024-03235-6 (PMC11097500; doi:10.1186/s12876-024-03235-6)
Supplement: Supplementary file 1 — Supplementary Material 1. [file 12876_2024_3235_MOESM1_ESM.xlsx]

## Sheet: Hoja1
CODIGO	year	origin	slide	parrafin block	inmunohistochemistry	PCR	ziehl neelsen stain	name	age	gender	clinical record number	sample type	segment	segment code location 1: ileocecal, 2 ileum, 3 duodenum, 4 scending colon, 5 rectal, 6 multiple, 7 descendin colon	ENDOSCOPIC MACROSCOPIC APPEARANCE	endoscopy code. ulcer 1, tumor/ stricture 3, polyp 2	granuloma description	granuloma code: incm 1, comp 2	disarray crypts (1, 0)	preserved crypts 0, mild disarray 1 branching 2, small bowell disarray 3	pyloric metaplasia	Pyloric metaplasia absent (0) ; present (1)	Polymorphonuclear nº/hpf	neutrophils absente 0,present 1 , criptitits 2 microabscess 3	EOSINÓFILOS nº/hpf	lymphoid follicle	lymphoid follicle absent (0) ; present (1)	necrosis caseum	necrosis caseum absent (0) ; present (1)
10-00038	2010	hndac	yes	yes	IHC POSITIVE	PCR not applicable	BKPOSITIVE	RODRIGUEZ CASTILLO, EUSEBIO	64	M	918344	PIEZA	ILEO COLON	1	HEMORRHAGIC ULCERED PSEUDOTUMORS	2	submucosal , subserosal incomplete granuloma.	1	preserved crypts	0	pyloric metaplasia absent	0	neutrophils presents without cryptitis	1	2	lymph follicle absent	0	caseum necrosis present	1
10-7181	2010	hndac	yes	yes	IHC POSITIVE	PCR positive	BKPOSITIVE	PONCE SANTIBAÑEZ	47	M	1414910	PIEZA	ILEO CECAL	1	MULTIPLE EROSIONS	1	granulomas incompletos, en submucosa y transmurales con necrosis licuefactiva	1	preserved crypts	0	pyloric metaplasia absent	0	neutrophils presents without cryptitis	1	2	lymph follicle absent	0	necrosis caseosa presente	1
13-06606	2013	hndac	yes	yes	IHC POSITIVE	PCR not applicable	BKPOSITIVE	GONGORA VILLEGAS BEYDA	45	F	1518847	BIOPSIA	COLON AND RECTUM	6	MULTIPLE EROSIONS AND ULCERS	1	incomplete granulomas in mucosa and submucosa	1	branched and elongated crypts	2	not applicable	0	present with cryptitis	2	1	lymph follicle absent	0	necrosis absent	0
14-01518	2014	hndac	yes	yes	IHC NEGATIVE	PCR NEGATIVE	BK NEGATIVE WITH POSITIVE BACKGROUND	LUYO CALDERON JORGE	19	M	1547568	PIEZA	ILEOCECAL	1	CECAL TUMORATION AND ULCERATION.	3	COMPLETE SUBMUCOSAL GRANULOMA IN LYMPHOID TISSUE	2	elongated crypts	1	pyloric metaplasia absent	0	neutrophils presents without cryptitis	1	1	lymphoid follicle present	1	caseum necrosis present	1
15-04642	2015	hndac	yes	yes	IHC POSITIVE	PCR positive	BKPOSITIVE	NECIOSUP jordan emilio	53	m	1596590	BIOPSIA	ILEOCECAL	1	ileal ulcers	1	confluent submucosal confluent granuloma	1	elongated crypts or atrophy villous	3	pyloric metaplasia absent	0	neutrophils presents without cryptitis	1	1	lymph follicle absent	0	necrosis absent	0
15-05590	2015	hndac	yes	yes	IHC POSITIVE	pcr negative	BKPOSITIVE	VILDOZO CAHUAZA PERCY MANUEL	38	M	1468335	BIOPSIA	DUODENO	3	duodenal polyp	2	incomp confluentes y submucosos	1	1 (criptas hiperplasicas, vells atroficas, mtpls gastrica, hpl glandulas bruner	3	not applicable	0	present with cryptitis	2	1	lymph follicle absent	0	necrosis absent	0
16-03648 Y 16 4400	2016	hndac	yes	yes	IHC POSITIVE	PCR positive	BKPOSITIVE	CAJINCHO YAURI	36	M	1643013	BIOPSIA	duodeno y colon	6	DUODENUM: ULCERA WITH MAMELONED EDGES IN 3RD PORTION	1	incomplete granuloma in submucosa and granulation tissue	1	atrophy villous and hyperplasia crypts	3	not applicable	0	present with cryptitis	2	7	lymph follicle absent	0	necrosis absent	0
18Q-10191	2018	HNDAC	yes	yes	IHC POSITIVE	PCR positive	BK NEGATIVE WITH POSITIVE BACKGROUND	QUISPE BARBOZA ANTONIO SMITH	21	M	1742128	biopsia 8frg	ILEUM	1	ULCER longitudinal 2 cm.	1	SUBMUCOSAL INCOMPLETE GRANULOMA	1	vellosidades preservadas	0	pyloric metaplasia absent	0	absent	0	1	lymphoid follicle present	1	necrosis absent	0
18Q5840	2018	hdx-JULIO SANTIAGO	yes	yes	IHC POSITIVE	pcr negative	BK NEGATIVE WITH POSITIVE BACKGROUND	DAMERA BUSTOS CHRISTIAN	32	M		biopsia	ILEON	1	STENOSIS , MUCOSA PSEUDOPOLYPOID	3	incomplete deep submucosal granuloma	1	elongated and dilated crypts	1	pyloric metaplasia absent	0	present with cryptitis	2	38	lymph follicle absent	0	necrosis absent	0
19Q5572	2019	HNDAC	yes	yes	IHC POSITIVE	pcr negative	BKPOSITIVE	CHAVEZ DE LOPEZ BEATRIZ	70	F	778252	BIOPSIA 8 frag	CECUM	1	CECUM: Aphthous ulcers, ileocecal valve with edematous edges	1	SUBMUCOSAL INCOMPLETE GRANULOMA	1	elongated crypts	1	pyloric metaplasia absent	0	neutrophils presents without cryptitis	1	10	lymphoid follicle present	1	necrosis absent	0
19Q-6068	2019	HDX dr hinostroza	yes	yes	IHC POSITIVE	pcr negative	BKPOSITIVE	MAURO CARDENAS IZARRA	73	M	x	BIOPSY 4 F	RECTO	5	RECTO: ULCER 2CM	1	incomplete granuloma in submucosa	1	branched and elongated crypts	2	pyloric metaplasia absent	0	present with cryptitis	2	6	lymph follicle absent	0	necrosis absent	0
19Q-6070-1	2019	HDX dr hinostroza	yes	yes	IHC POSITIVE	pcr negative	BK NEGATIVE WITH POSITIVE BACKGROUND	GLICERIO SIERRA PALOMINO 09813535	59	M	x	BIOPSIA	DUODENO	3	Bulb: Mucosa with a dull appearance, with patches where the plush appearance is lost. Second portion: Normal looking.	4	GRANULOMAS PRESENTES completos con celulas gigantes	2	CRIPTAS levemente distorsionadas	1	pyloric metaplasia absent	0	NEUTROFILOS AUSENTES	0	8	lymph follicle absent	0	necrosis absent	0
19Q-6102	2019	HNDAC	yes	yes	IHC POSITIVE	PCR positive	BKPOSITIVE	HUANCA HUAMAN RONALD	28	M	x	PIEZA	ILEON	1	ILEON: perforated ULCERA	1	incomplete granuloma in submucosa with caseum necrosis	1	preserved crypts	0	pyloric metaplasia absent	0	neutrophils presents without cryptitis	1	1	lymph follicle present	1	necrosis present	1
19q-8523	2019	HNDAC	yes	yes	IHC POSITIVE	pcr negative	BKPOSITIVE	QUISPE MEZA ROSA	19	F	1019537	BIOPSIA 8 frag	DESCENDING COLON	7	DESCENDING COLON 02 Extensive ULCERS	1	GRANULOMAS tipo incompletos en mucosa	1	criptas alargadas y dilatadas	1	metaplasia pilorica no aplica	0	neutrophils presents without cryptitis	1	3	lymph follicle absent	0	caseum necrosis present	1
20-4700	2020	HDXGOLOVLIOV	yes	yes	IHC POSITIVE	PCR positive	BKPOSITIVE	JHONATHAN MERE POLO	27	M	PARTICULAR	, como	COLON ASCENDENTE	4	ASCENDING COLON: MULTIPLE ULCERS	1	incomplete granuloma suppurated in submucosa	1	elongated crypts	1	pyloric metaplasia absent	0	present with cryptitis	2	2	lymph follicle present	1	necrosis absent	0
21-551	2021	HDX GIANINNA	yes	yes	IHC POSITIVE	pcr negative	BKPOSITIVE	BELITO DAVILA LUIS ENRIQUE 45977889	31	M	PARTICULAR	BIOSIPSIA	COLON DESCENDENTE	7	DESCENDING COLON - ELEVATED LESION OF 5 mm (3) and 1 POLYPOID	2	incomplete granuloma in submucosa	1	branched and elongated crypts	2	pyloric metaplasia absent	0	present with cryptitis	2	18	lymph follicle present	1	necrosis absent	0
21-1637-1	2021	HDX CHAVEZ	yes	yes	IHC POSITIVE	pcr negative	BKPOSITIVE	FLORES AMASIFEN PERCY JAMES 70254478	24	M	x	BIOPSIA	COLON SIGMOIDES CIEGO ILEON	6	ULCERATED LESIONS IN THE CEMON -ILEON	1	incomplete and complete granuloma	2	branched and elongated crypts	2	pyloric metaplasia absent	0	neutrophils with cryptits and microabscess	3	10	lymph follicle present	1	necrosis absent	0
21-3478 dac	2021	hndac	yes	yes	IHC POSITIVE	PCR positive	BKPOSITIVE	GUEVARA RICRA MARCIAL	59	M	x	BIOPSIA	RECTO	5	DISTAL RECTUM ANUS FISTULOUS ULCERED LESION	1	granuloma incompleto submucoso	1	elongated and dilated crypts	1	pyloric metaplasia absent	0	neutrophils with cryptits and microabscess	3	4	lymph follicle present	1	necrosis absent	0
21-3638	2021	HDX BERMUDEZ	yes	yes	IHC NEGATIVE	PCR positive	BKPOSITIVE	CASTILLON LINO ANTHONY BRAYAN 75870459	25	M	x	BIOPSIA	CECUM	1	CEUM: ULCERS AND POLYPS, VALVE, ASCENDING AND TRANSVERSE COLON	2	GRANULOMA INCOMPLETO en submucosa	1	criptas preservadas	0	pyloric metaplasia absent	0	present with cryptitis	2	3	lymph follicle present	1	necrosis absent	0
21 5801 dac	2021	hndac	yes	yes	IHC POSITIVE	PCR positive	BKPOSITIVE	HUGO BELTRAN VARGAS	30	M	x	BIOPSIA	DUODENO	3	ULCERA in 2nd portion	1	incomplete granuloma in submucosa and mucosa	1	atrophy villous and hyperplasia crypts	3	pyloric metaplasia not applicable	0		1	1		0	necrosis absent	0
21-9558	2021	HDX PAUCAR	yes	yes	IHC POSITIVE	pcr negative	BK NEGATIVE WITH POSITIVE BACKGROUND	SICOS SICOS ELOY	42	M	x	BIOPSIA	COLON CIEGO	1	CECUM: CECAL ULCERA - D/C TB -D/C LYMPHOMA - D/C CROHN'S DISEASE	1	COMPLETE SUBMUCOSAL GRANULOMA with giant cells	2	elongated and dilated crypts	2	pyloric metaplasia absent	0	neutrophils presents without cryptitis	1	5	lymph follicle absent	0	necrosis absent	0
21-10030	2021	HDX PACHECO	yes	yes	IHC POSITIVE	PCR positive	BKPOSITIVE	GUTIERREZ MACOLLUNCO JAIRO	21	M	x	BIOPSIA	COLON ASCENDENTE	4	ASCENDING COLON: IRREGULAR ELEVATED LESION OF NODULAR TYPE. CECUM: STENOSING MAMELONED LESION	3	incomplete granuloma in mucosa and granulation tissue	1	branched and elongated crypts	2	metaplasia pilorica presente	1	present with cryptitis	2	12	lymph follicle present	1	necrosis absent	0
22-1096	2022	HDX MAYORGA	yes	yes	IHC POSITIVE	pcr negative	BKPOSITIVE	BELTRAN CALLUPE CORMAN	37	M	x	BIOPSIA	DUODENO	3	DUODENUM: ULCERS WITH SECRETION	1	complete granuloma in submucosa with giant cells	2	criptas preservadas y vellosidades levemente atroficas	1	pyloric metaplasia not applicable	0	neutrophils presents without cryptitis	1	3	lymph follicle absent	0	necrosis absent	0
22-2687	2022	HDX OLARTE	yes	yes	IHC POSITIVE	pcr negative	BK NEGATIVE WITH POSITIVE BACKGROUND	PERPETUA APAZA CALLA	70	F	x	BIOPSIA	COLON CIEGO	1	CECUM: ADJACENT VALVE ULCERA	1	INCOMPLETE GRANULOMA IN SUBMUCOSA , MUCOSA AND GRANULATION TISSUE	1	branched and elongated crypts	2	pyloric metaplasia absent	0	present with cryptitis	2	10	lymph follicle present	1	necrosis absent	0
22-4813	2022	HDX PALOMINO	yes	yes	IHC POSITIVE	pcr negative	BKPOSITIVE	JORGE ISRAEL BAZAN DAVILA	32	M	x	BIOPSIA	RECTO	5	RECTUM: ULCERS AND EROSIONS	1	INCOMPLETE GRANULOMA IN submucosa	1	elongated and dilated crypts	1	pyloric metaplasia absent	0	present with cryptitis	2	4	lymph follicle absent	0	necrosis absent	0
22-4589dac	2022	HNDAC	yes	yes	IHC POSITIVE	pcr negative	BKPOSITIVE	CARDOZO MILLAN PAUL	52	m	x	BIOPSIA	COLON ASCENDENTE AND CECUM	1	ULCERS 5 A 8MM	1	incomplete granuloma in submucosa	1	elongated crypts	1	pyloric metaplasia absent	0	present with cryptitis	2	3	lymph follicle present	1	necrosis absent	0
22-5807-1	2022	HDX GUNTHER	yes	yes	IHC POSITIVE	pcr negative	BKPOSITIVE	NANCY QUIÑONES OCHANTE	54	F	x	BIOPSIA	CECUM	1	BLIND AND ASCENDING COLON: INJURY 0 IIC	1	complete granuloma in submucosa	2	elongated crypts	1	pyloric metaplasia absent	0	neutrophils with cryptits and microabscess	3	5	lymph follicle present	1	necrosis absent	0
22-7315 (22-3092 rl)	2022	HDX LANDEO	yes	yes	IHC NEGATIVE	pcr negative	BK NEGATIVE WITH POSITIVE BACKGROUND	TAYPE AGUILAR JULIANA	39	F	x	BIOPSIA	MULTIPLE	6	CIEGO ASCENDING COLON AND TRANSVERSE COBBLESTONE	2	incomplete granuloma in submucosa	1	elongated and branching crypts	2	pyloric metaplasia absent	0	neutrophils with cryptits and microabscess	3	5	lymph follicle present	1	necrosis absent	0
22-7809	2022	HDX GUZMAN	yes	yes	IHC POSITIVE	PCR positive	BKPOSITIVE	JOSE ZAPATA YOVERA	71	M	x	BIOPSIA	ASCENDING COLON	4	BLIND INJURY 0 Iic	1	incomplete granuloma in submucosa	1	elongated crypts	1	pyloric metaplasia absent	0	neutrophils with cryptits and microabscess	3	3	lymph follicle present	1	necrosis absent	0
22-12646	2022	HDX BARRANTES	yes	yes	IHC POSITIVE	PCR positive	BKPOSITIVE	TRIGOSO LUJAN CARMEN	44	F	x	BIOPSIA	ILEON COLON	6	MULTIPLE PUNCHED ULCERATIONS, ELEVATED IN THE COLON AND ILEUM, PREDOMINANTLY IN THE CEMON. DILATED VALVE.	1	incomplete granuloma in submucosa	1	branched and elongated crypts	2	pyloric metaplasia absent	0	neutrophils with cryptits and microabscess	3	5	lymph follicle present	1	necrosis absent	0
23-6655-2	2023	HDX ARCA	yes	yes	IHC POSITIVE	PCR NEGATIVE	BK NEGATIVE WITH POSITIVE BACKGROUND	AYMA PAREDES MARIA	20	F	x	BIOPSIA	CECUM	1	GEOGRAPHIC ULCERATIONS	1	complete granuloma in submucosa	2	branched and elongated crypts	2	pyloric metaplasia absent	0	neutrophils with cryptits and microabscess	3	9	lymph follicle present	1	necrosis absent	0
23-5087dac	2023	hndac	yes	yes	IHC POSITIVE	PCR NEGATIVE	BKPOSITIVE	CRUZ FLORES DAYANIRA	24	F	x	BIOPSIA	ILEOCECAL	1	PROLIFERATIVE INJURY	3	granuloma absent	0	small bowell disarray	3	pyloric metaplasia absent	0	neutrophils presents without cryptitis	1	3	lymph follicle present	1	necrosis absent	0
23-6669 al 23-6673DAC	2023	hndac	yes	yes	IHC POSITIVE	PCR NEGATIVE	BKPOSITIVE	RIOS SANTA JULIANA	54	F	x	BIOPSIA	colon ascendente, colon transverso,valvula ileocecal, cecum	6	MULTIPLE ULCERATIONS	1	incomplete granuloma in submucosa	1	branched and elongated crypts	2	pyloric metaplasia absent	0	neutrophils with cryptits and microabscess	3	6	lymph follicle absent	0	necrosis absent	0
